# Supplementary material for: No Evidence for Natural Selection on Endogenous Borna-Like Nucleoprotein Elements after the Divergence of Old World and New World Monkeys
Source: PLoS One. 2011 Sep 2;6(9):e24403. doi: 10.1371/journal.pone.0024403 (PMC3166317; doi:10.1371/journal.pone.0024403)
Supplement: Table S1 — Genome positions of ORFs in EBLN-1 to -4. aGenome position corresponding to the primate genomes in the Ensemble Genome Browser. bSequences containing undetermined nucleotides. cORF with >50 codons was not identified. (XLSX) [file pone.0024403.s008.xlsx]

## Sheet: Supplementary Table S1
Supplementary Table S1. Genome position of ORFs in EBLN-1 to -4
EBLN	species	genome position of EBLNa	ORF
			ORF name	codons	genome position of ORFa
EBLN-1	Human	Chr10: 22497818..22498822	ORF1	367	Chr10: 22497812..22498912
			ORF2	53	Chr10: 22498009..22498167
			ORF-2	77	Chr10: 22498783..22499013
	Chimpanzee	Chr10: 22753244..22754251	ORF1	368	Chr10: 22753238..22754341
			ORF-2	72	Chr10: 22754212..22754427
	Gorilla	Chr10: 25341075..25340119	ORF1	368	Chr10: 25340062..25341165
			ORF2	53	Chr10: 25340259..25340417
			ORF-2	67	Chr10: 25341036..25341236
	Orangutan	Chr10: 2315940..23160414	ORF1	306	Chr10: 23159401..23160318
			ORF2	53	Chr10: 23159598..23159756
			ORF-2	67	Chr10: 23160375..23160575
	Macaque	Chr9: 22405068..22406357	ORF1a	276	Chr9: 22405569..22406396
			ORF2	72	Chr9: 22405208..22405423
			ORF1b	95	Chr9: 22405104..22405388
			ORF-2	80	Chr9: 22406318..22406557
	Marmoset	Chr7: 19830809..19831548	ORF1	99	Chr7: 19831182..19831478
			ORF-1	53	Chr7: 19830896..19831051
EBLN-2	Human	Chr3: 73111419..73112361	ORF1a	273	Chr3: 73111233..73112051
			ORF1b	94	Chr3: 73112116..73112397
			ORF-2	54	Chr3: 73111342..73111503
	Chimpanzee	Chr3: 74962466..74963364	ORF1a	163	Chr3: 74962562..74963053
			ORF1b	72	Chr3: 74963182..74963400
			ORF-1	53	Chr3: 74963082..74963240
	Gorilla	Chr3: 74920725..74921403	ORF1a	273	Chr3: 74920209..74921027
			ORF1b	106	Chr3: 74921153..74921409
	Orangutan	Chr3: 72552551..72553492	ORF1	242	Chr3: 72552860..72553585
			ORF-1	58	Chr3: 72552639..72552812
	Macaque	Chr2: 63156532..63157472	ORF1a	273	Chr2: 63156840..63157658
			ORF2	109	Chr2: 63156496..63156822
			ORF1b	53	Chr2: 63156618..63156776
			ORF-1	85	Chr2: 63156533..63156787
			ORF-2	57	Chr2: 63157388..63157558
	Marmoset	Chr15: 49481958..49483121	ORF1	134	Chr15: 49481865..49482266
			ORF3	81	Chr15: 49482847..49483089
			ORF-2	66	Chr15: 49483022..49483219
EBLN-3	Human	Chr9: 37086816..37087686	ORF1a	51	Chr9: 37086996..37087148
			ORF1b	64	Chr9: 37087564..37087755
			ORF-1	63	Chr9: 37086941..37087129
			ORF-2	68	Chr9: 37086699..37086902
	Chimpanzee	Chr9: 37852388..37853345	ORF1a	142	Chr9: 37852382..37852807
			ORF1b	64	Chr9: 37853223..37853414
			ORF-1a	63	Chr9: 37852600..37852788
			ORF-1b	56	Chr9: 37852357..37852524
	Gorilla	Chr9: 37940286..37941243	ORF1a	142	Chr9: 37940280..37940705
			ORF1b	64	Chr9: 37941121..37941312
			ORF-2	54	Chr9: 37940698..37940859
			ORF-1a	63	Chr9: 37940498..37940686
			ORF-1b	56	Chr9: 37940255..37940422
	Orangutan	Chr9: 24483148..24484208b	ORF1a	142	Chr9: 24483798..24484223
			ORF1b	64	Chr9: 24483183..24483375
			ORF-1a	63	Chr9: 24483817..24484005
			ORF-1b	56	Chr9: 24484081..24484248
	Macaque	Chr15: 40347125..40346401b	ORF1a	53	Chr15: 40347026..40347184
			ORF1b	58	Chr15: 40346531..40346704
			ORF-1	63	Chr15: 40346773..40346961
	Marmoset	Chr1: 138998195..138998975	ORF1	104	Chr1: 138998569..138998880
Supplementary Table S1. (Continued)
EBLN	species	genome position of EBLNa	ORF
			ORF name	codons	genome position of ORFa
EBLN-4	Human	Chr17: 4474361..4475371	ORF1	110	Chr17: 4474842..4475171
			ORF-1	65	Chr17: 4474356..4474550
			ORF-2	80	Chr17: 4474123..4474362
	Chimpanzee	Chr17: 4658675..4659663	ORF1	59	Chr17: 4659156..4659332
			ORF-1	65	Chr17: 4658670..4658864
			ORF-2	80	Chr17: 4658437..4658676
	Gorilla	Chr17: 4672908..4673967b	ORF1	59	Chr17: 4673374..4673550
			ORF-1	143	Chr17: 4673082..4672774
	Orangutan	Chr17: 4486697..4487660	ORF1	57	Chr17: 4487178..4487348
			ORF-1a	70	Chr17: 4486901.. 4487110
			ORF-1b	65	Chr17: 4486692..4486886
			ORF-3	138	Chr17: 4486459..4486872
	Macaque	Chr16: 4346828..4347816	ORF1a	59	Chr16: 4347286..4347462
			ORF1b	59	Chr16 :4347480..4347656
	Marmoset	Contig1917: 7211..8516	ORF1	122	Contig1917: 7374..7739
			ORF-1	65	Contig1917: 8130..8324
		Contig1129: 33038..34348	ORF3	74	Contig1129: 33686..34108
			ORF1	59	Contig1129: 34355..34576
			ORF-2a	141	Contig1129: 33686..34108
			ORF-2b	86	Contig1129: 34311..34568
		Contig1733: 14362..15666	ORF2	90	Contig1733: 14757..15026
			ORF1	122	Contig1733: 15138..15503
			ORF-1	65	Contig1733: 14554..14748
		Contig5225: 3943..5258	ORF2	53	Contig5225: 4014..4172
			ORF1	59	Contig5225: 4920..5096
			ORF-1	79	Contig5225: 4955..5191
			ORF-3	83	Contig5225: 4443..4691
			ORF-2	74	Contig5225: 3723..3944
		Contig6507: 2285..3596	ORF2	53	Contig6507: 3367..3525
			ORF1	59	Contig6507: 2447..2623
			ORF-1	79	Contig6507: 2352..2588
			ORF-3	105	Contig6507: 2786..3100
			ORF-2a	94	Contig6507: 2932..3213
			ORF-2b	74	Contig6507: 3595..3816
		Contig1952: 6612..7925	ORF2	53	Contig1952: 7696..7854
			ORF1	59	Contig1952: 6774..6950
			ORF-1	79	Contig1952: 6679..6915
			ORF-3	105	Contig1952: 7113..7427
			ORF-2	78	Contig1952: 7912..8145
		Contig1858: 3950..4685b	ORF1	122	Contig1858: 4158..4523
			ORF-1	79	Contig1858: 4382..4618
		Contig8964: 1972..2679b	ORF1	59	Contig8964: 2134..2310
			ORF-1	79	Contig8964: 2039..2275
			ORF-3	57	Contig8964: 2473..2643
		Contig6259: 8963..11152b, c	-	-	-
a Genome position corresponding to the primate genomes in Ensemble Genome Browser.
b Sequences containing undetermined nucleotides.
c ORF with > 50codons was not identified.
