# Supplementary material for: No Evidence for Natural Selection on Endogenous Borna-Like Nucleoprotein Elements after the Divergence of Old World and New World Monkeys
Source: PLoS One. 2011 Sep 2;6(9):e24403. doi: 10.1371/journal.pone.0024403 (PMC3166317; doi:10.1371/journal.pone.0024403)
Supplement: Table S2 — d N/ d S ratios between pairs of orthologous sequences of ORFs in EBLN-1 to -4. aThe number of codons used for the estimation of d N/d S ratio. b p-value obtained by the Z-test. cNot applicable because the number of synonymous sites was 0. dNot applicable because the d S was 0 or NA. eNot applicable because the d S was NA. (XLSX) [file pone.0024403.s009.xlsx]

## Sheet: Supplementary Table S2.
Supplementary Table S2. dN/dS ratios between pairs of orthologous sequences of ORFs in EBLN-1 to -4
EBLN	ORF pairs	codonsa	dN	dS	dN/dS	pb
EBLN-1	Human ORF2:Macaque ORF2	52	0.07263	0.04174	1.74006	0.35911
	Human ORF2:Gorilla ORF2	52	0.05304	0	NAd	NAe
	Human ORF2:Orangutan ORF2	52	0.07192	0.05061	1.42106	0.59492
	Macaque ORF2:Gorilla ORF2	52	0.08445	0.03216	2.62593	0.16242
	Macaque ORF2:Orangutan ORF2	52	0.03523	0.01569	2.24538	0.3089
	Gorilla ORF2:Orangutan ORF2	52	0.07724	0.04926	1.56801	0.48677
	Human ORF-2:Chimpanzee ORF-2	71	0.007	0	NAd	0.31
	Human ORF-2:Gorilla ORF-2	66	0.022	NAc	NAd	NAe
	Human ORF-2:Orangutan ORF-2	66	0.04	0.067	0.597015	0.45
	Human ORF-2:Macaque ORF-2	48	0.03	0.089	0.337079	0.37
	Chimpzee ORF-2: Gorilla ORF-2	66	0.014	NAc	NAd	NAe
	Chimpzee ORF-2: Orangutan ORF-2	66	0.032	0.067	0.477612	0.03
	Chimpanzee ORF-2: Macaque ORF-2	48	0.03	0.089	0.337079	0.37
	Gorilla ORF-2: Orangutan ORF-2	66	0.046	0.068	0.676471	0.54
	Gorilla ORF-2:Macaque ORF-2	48	0.042	0.089	0.47191	0.48
	Orangutan ORF-2:Macaque ORF-2	48	0.03	0.093	0.322581	0.36
EBLN-2	Chimpanzee ORF-1:Orangtan ORF-1	23	0.0168	0.048	0.35	0.63
	Chimpanzee ORF-1:Macaque ORF-1	22	0.0227	0	NAd	0.3511
	Orangtan ORF-1:Macaque ORF-1	34	0.1117	0.0641	1.74259	0.5289
	Human ORF-2:Macaque ORF-2	53	0.0401	0.1054	0.380455	0.2649
EBLN-3	Chimpanzee ORF1a:Gorilla ORF1a	141	0.0253	0.0135	1.87407	0.3483
	Chimpanzee ORF1a:Orangutan ORF1a	141	0.02587	0.00673	3.84398	0.11906
	Gorilla ORF1a:Orangutan ORF1a	140	0.02114	0.00682	3.09971	0.15201
	Chimpanzee ORF1a:Human ORF1a	50	0.02151	0.03986	0.539639	0.48882
	Gorilla ORF1a:Human ORF1a	50	0.04064	0.01932	2.10352	0.52151
	Orangutan ORF1a:Human ORF1a	50	0.02139	0.0192	1.11406	0.93881
	Human ORF1b:Chimpanzee ORF1b	63	0.00797	0	NAd	0.31224
	Human ORF1b:Gorilla ORF1b	63	0.0144	0.01669	0.862792	0.91433
	Human ORF1b:Orangutan ORF1b	63	0.02253	0.01666	1.35234	0.79899
	Chimpanzee ORF1b:Gorilla ORF1b	63	0.0226	0.0165	1.3697	0.79082
	Chimpanzee ORF1b:Orangutan ORF1b	63	0.0309	0.01652	1.87046	0.56554
	Gorilla ORF1b:Orangutan ORF1b	63	0.03747	0.0333	1.12523	0.89723
	Macaque ORF1b:Marmoset ORF1	43	0.09338	0.13341	0.699948	0.6498
	Human ORF-1:Chimp ORF-1a	62	0.0158	0.0322	0.490683	0.5353
	Human ORF-1:Gorilla ORF-1a	62	0.0255	0.0495	0.515152	0.467
	Human ORF-1:Orangutan ORF-1a	62	0.0168	0.0158	1.06329	0.9609
	Human ORF-1:Macaque ORF-1a	62	0.0881	0.0323	2.72755	0.1136
	Chimpanzee ORF-1a:Gorilla ORF-1a	62	0.0245	0.0492	0.497967	0.4526
	Chimpanzee ORF-1a:Orangutan ORF-1a	62	0.0332	0.0157	2.11465	0.3815
	Chimpanzee ORF-1a:Macaque ORF-1a	62	0.0664	0.0397	1.67254	0.4506
	Gorilla ORF-1a:Orangutan ORF-1a	62	0.0255	0.0321	0.794393	0.8084
	Gorilla ORF-1a:Macaque ORF-1a	62	0.0742	0.0573	1.29494	0.6452
	Orangutan ORF-1a:Macaque ORF-1a	62	0.0692	0.0157	4.40764	0.0379
	Chimpanzee ORF-1b:Gorilla ORF-1b	55	0.0277	0	NAd	0.0891
	Chimpanzee ORF-1b:Orangutan ORF-1b	55	0.0183	0.0193	0.948187	0.9655
	Gorilla ORF-1b:Orangutan ORF-1b	55	0.0091	0.0191	0.47644	0.6353
Supplementary Table S2. (Continued)
EBLN	ORF pairs	codonsa	dN	dS	dN/dS	pb
EBLN-4	Marmosetset1917 ORF1:Marmosetset1733 ORF1	121	0	0	NAd	1
	Marmosetset1917 ORF1:Marmosetset1858 ORF1	121	0.01463	0.02609	0.560751	0.57272
	Marmosetset1733 ORF1:Marmosetset1858 ORF1	121	0.01463	0.02609	0.560751	0.57272
	Human ORF1:Marmosetset1917 ORF1	78	0.15998	0.34802	0.459686	0.07512
	Human ORF1:Marmosetset1733 ORF1	78	0.15998	0.34802	0.459686	0.07089
	Human ORF1:Marmosetset1858 ORF1	78	0.16043	0.29428	0.545161	0.14201
	Marmoset1917 ORF1:Chimpanzee ORF1	30	0.19828	0.15191	1.30525	0.71087
	Marmoset1917 ORF1:Macaque ORF1a	43	0.11111	0.29034	0.382689	0.18877
	Marmoset1917 ORF1:Gorilla ORF1	29	0.1887	0.2664	0.708333	0.608
	Marmoset1917 ORF1:Orangutan ORF1	29	0.14195	0.23382	0.607091	0.61459
	Marmoset1858 ORF1:Chimpanzee ORF1	30	0.19828	0.15191	1.30525	0.71087
	Marmoset1858 ORF1:Macaque ORF1a	43	0.11111	0.29034	0.382689	0.17581
	Marmoset1858 ORF1:Gorilla ORF1	29	0.1887	0.2664	0.708333	0.608
	Marmoset1858 ORF1:Orangutan ORF1	29	0.14195	0.23382	0.607091	0.61459
	Human ORF1:Chimpanzee ORF1	51	0.03825	0.01894	2.01954	0.34877
	Human ORF1:Orangutan ORF1	50	0.07633	0.04993	1.54733	0.45126
	Human ORF1:Macaque ORF1a	47	0.07634	0.12069	0.63253	0.53286
	Human ORF1:Gorilla ORF1	51	0.0848	0.0189	4.48677	0.1001
	Chimpanzee ORF1:Gorilla ORF1	58	0.0728	0.0329	2.21277	0.2773
	Chimpanzee ORF1:Macaque ORF1a	43	0.09414	0.13601	0.692155	0.61112
	Chimpanzee ORF1:Orangutan ORF1	48	0.07264	0.06258	1.16075	0.79755
	Macaque ORF1a:Gorilla ORF1	42	0.083	0.1642	0.505481	0.374
	Macaque ORF1a:Orangutan ORF1	42	0.04726	0.19209	0.246031	0.11681
	Gorilla ORF1:Orangutan ORF1	48	0.0615	0.0619	0.993538	0.9913
	Marmosetset Contig1917 ORF1:Macaque ORF1b	58	0.19739	0.3283	0.601249	0.31652
	Marmosetset Contig1917 ORF1:MarmosetsetContig1129 ORF1	58	0	0.05929	0	0.2296
	Marmosetset Contig1917 ORF1:Marmosetset Contig5225 ORF1	58	0.01556	0.05913	0.263149	0.39873
	Marmosetset Contig1917 ORF1:Marmosetset Contig6507 ORF1	58	0.02946	0.05872	0.501703	0.54095
	Marmosetset Contig1917 ORF1:Marmosetset Contig1952 ORF1	58	0.00675	0.05929	0.113847	0.30509
	Marmosetset Contig1917 ORF1:Marmosetset Contig8964 ORF1	58	0.03038	0.0587	0.517547	0.55831
	Marmosetset Contig1858 ORF1:Macaque ORF1b	58	0.21727	0.24366	0.891693	0.81118
	Marmosetset Contig1858 ORF1:Marmosetset Contig1129 ORF1	58	0.03038	0.03738	0.812734	0.82327
	Marmosetset Contig1858 ORF1:Marmosetset Contig5225 ORF1	58	0.03252	NAc	NAd	NAe
	Marmosetset Contig1858 ORF1:Marmosetset Contig6507 ORF1	58	0.03276	0.03805	0.860972	0.86659
	Marmosetset Contig1858 ORF1:Marmosetset Contig1952 ORF1	58	0.03242	NAc	NAd	NAe
	Marmosetset Contig1858 ORF1:Marmosetset Contig8964 ORF1	58	0	0	0	1
	Macaque ORF1b:Marmosetset Contig1129 ORF1	58	0.19739	0.31961	0.617596	0.39372
	Macaque ORF1b:Marmosetset Contig5225 ORF1	58	0.21907	0.24303	0.901411	0.80805
	Macaque ORF1b:Marmosetset Contig6507 ORF1	58	0.20602	0.34998	0.588662	0.33382
	Macaque ORF1b:Marmosetset Contig1952 ORF1	58	0.20604	0.24612	0.837153	0.7199
	Macaque ORF1b:Marmosetset Contig8964 ORF1	58	0.21727	0.24366	0.891693	0.81118
	Marmosetset Contig1129 ORF1:Marmosetset Contig5225 ORF1	58	0.01556	0.03641	0.427355	0.4996
	Marmosetset Contig1129 ORF1:Marmosetset Contig6507 ORF1	58	0.02946	NAc	NAd	NAe
	Marmosetset Contig1129 ORF1:Marmosetset Contig1952 ORF1	58	0.00675	0.03676	0.183624	0.31186
	Marmosetset Contig1129 ORF1:Marmosetset Contig8964 ORF1	58	0.03038	0.03738	0.812734	0.82327
	Marmosetset Contig5225 ORF1:Marmosetset Contig6507 ORF1	58	0.03158	0.03715	0.850067	0.85713
	Marmosetset Contig5225 ORF1:Marmosetset Contig1952 ORF1	58	0.01762	0	NAd	0.15057
	Marmosetset Contig5225 ORF1:Marmosetset Contig8964 ORF1	58	0.03252	NAc	NAd	NAe
	Marmosetset Contig6507 ORF1:Marmosetset Contig1952 ORF1	58	0.0315	0.03752	0.839552	0.85156
	Marmosetset Contig6507 ORF1:Marmosetset Contig8964 ORF1	58	0.03276	0.03805	0.860972	0.86659
	Marmosetset Contig1952 ORF1:Marmosetset Contig8964 ORF1	58	0.03242	NAc	NAd	NAe
	Marmosetset Contig5225 ORF2:Marmosetset Contig6507 ORF2	52	0.01005	0	NAd	0.34777
	Marmosetset Contig5225 ORF2:Marmosetset Contig1952 ORF2	52	0.02816	0	NAd	0.10666
	Marmosetset Contig6507 ORF2:Marmosetset Contig1952 ORF2	52	0.01783	0	NAd	0.16937
	Marmosetset5225 ORF2:Marmosetset6507 ORF2	52	0.01005	0	NAd	0.34777
	Marmosetset5225 ORF2:Marmosetset1952 ORF2	52	0.02816	0	NAd	0.10666
	Marmosetset6507 ORF2:Marmosetset1952 ORF2	52	0.01783	0	NAd	0.16937
Supplementary Table S2. (Continued)
EBLN	ORF pairs	codonsa	dN	dS	dN/dS	pb
EBLN-4	Marmoset1858 ORF-1:Marmoset1952 ORF-1	78	0.0319	NAc	NAd	NAe
	Marmoset1858 ORF-1:Marmoset:5225 ORF-1	78	0.0318	NAc	NAd	NAe
	Marmoset1858 ORF-1:Marmoset6507 ORF-1	78	0.03	0.0285	1.05263	0.9552
	Marmoset1858 ORF-1:Marmoset8964 ORF-1	78	0	0	NAd	1
	Marmoset1952 ORF-1:Marmoset5225 ORF-1	78	0.0276	0	NAd	0.0479
	Marmoset1952 ORF-1:Marmoset6507 ORF-1	78	0.0277	0.0364	0.760989	0.797
	Marmoset1952 ORF-1:Marmoset8964 ORF-1	78	0.0319	NAc	NAd	NAe
	Marmoset5225 ORF-1:Marmoset6507 ORF-1	78	0.0364	0.0281	1.29537	0.8114
	Marmoset5225 ORF-1:Marmoset8964 ORF-1	78	0.0318	NAc	NAd	NAe
	Marmoset6507 ORF-1:Marmoset8964 ORF-1	78	0.03	0.0285	1.05263	0.9552
	Marmoset1773 ORF-1:Marmoset1917 ORF-1	64	0	0	NAd	1
	Human ORF-1:Chinpanzee ORF-1	64	0.0226	0.0152	1.48684	0.7354
	Human ORF-1:Gorilla ORF-1	64	0.0267	NAc	NAd	NAe
	Human ORF-1:Orangutan ORF-1b	64	0.047	0.031	1.51613	0.5758
	Chimpanzee ORF-1:Gorilla ORF-1	64	0.0331	0.0153	2.1634	0.4837
	Chimpanzee ORF-1:Orangutan ORF-1	64	0.0533	0.0478	1.11506	0.8708
	Gorilla ORF-1:Orangutan ORF-1	64	0.0577	0.0314	1.83758	0.3537
	Human ORF-2:Chimpanzee ORF-2	79	0.0057	NAc	NAd	NAe
	Human ORF-2:Gorilla ORF-2	79	0.0128	0	NAd	0.1534
	Human ORF-2:Orangutan ORF-2	79	0.0435	0.041	1.06098	0.9281
	Chimpanzee ORF-2:Gorilla ORF-2	79	0.0185	NAc	NAd	NAe
	Chimpanzee ORF-2:Orangutan ORF-2	79	0.0492	0.0419	1.17422	0.7883
	Gorilla ORF-2:Orangutan ORF-2	80	0.043	0.0405	1.06173	0.9222
	Marmoset1129 ORF-2a:Marmoset6507 ORF-2a	93	0.02	0.0208	0.961538	0.9703
	Marmoset1129 ORF-2b:Marmoset1952 ORF-2	77	0.0502	0.1891	0.265468	0.0434
	Marmoset1129 ORF-2b:Marmoset5225 ORF-2	73	0.0233	0.14766	0.157795	0.0476
	Marmoset1129 ORF-2b:Marmoset6507 ORF-2b	73	0.0233	0.1282	0.181747	0.0514
	Marmoset1952 ORF-2:Marmoset5225 ORF-2	73	0.01831	0.0301	0.608306	0.5185
	Marmoset1952 ORF-2:Marmoset6507 ORF-2b	73	0.0183	0.0465	0.393548	0.2752
	Marmoset5225 ORF-2:Marmoset6507 ORF-2b	73	0.0183	0.0301	0.607973	0.5185
	Marmoset1952 ORF-3:Marmoset5225 ORF-3	82	0.0116	0.0214	0.542056	0.5991
	Marmoset1952 ORF-3:Marmoset6507 ORF-3	104	0.0159	0.0084	1.89286	0.5696
	Marmoset1952 ORF-3:Marmoset8964 ORF-3	56	0.0296	0	NAd	0.0921
	Marmoset5225 ORF-3:Marmoset6507 ORF-3	82	0.0116	0.0325	0.356923	0.3314
	Marmoser5225 ORF-3:Marmoset8964 ORF-3	34	0.0277	0	NAd	0.1843
	Marmoset6507 ORF-3:Marmoset8964 ORF-3	56	0	0	NAd	1
a The number of codons used for the estimation of dN/dS ratio.
b p-value obtaimed by Z-test.
c Not applicable because the number of synonymous sites was 0.
d Not applicable because the dS was 0 or NA.
e Not applicable because the dS was NA.
