# Supplementary material for: No Evidence for Natural Selection on Endogenous Borna-Like Nucleoprotein Elements after the Divergence of Old World and New World Monkeys
Source: PLoS One. 2011 Sep 2;6(9):e24403. doi: 10.1371/journal.pone.0024403 (PMC3166317; doi:10.1371/journal.pone.0024403)
Supplement: Table S3 — d N/ d S ratio at each branch of the phylogenetic trees for EBLN-1 to -4. aThe number of codons used for the estimation of d N/d S ratio. bBranch name of the phylogenetic tree. c d N/d S ratio estimated in the present study. dLikelihood value estimated under the null model. eLikelihood value estimated under the selection model. f p-value obtained by the LRT. gNot applicable because the d S was 0. hNot applicable because InL1 was greater than InL2. (XLSX) [file pone.0024403.s010.xlsx]

## Sheet: Supplementary Table S3
Supplementary Table S3. dN/dS ratio at each branch of the phylogenetic trees for EBLN-1 to -4
Phylogenetic tree	codonsa	branchb	initial dN/dS ratio	dN/dS ratioc	freedom	InL1d	InL2e	pf
ORF1 of EBLN-1 and ORF1a of EBLN-2 in Fig. 2	148	a	0.4	0.2505	1	-1199.37	-1188.86	4.52×10-6
			1	0.2505	1	-1199.37	-1188.86	4.52×10-6
			3.14	0.2505	1	-1199.37	-1188.86	4.52×10-6
			15	0.2501	1	-1199.37	-1188.85	4.52×10-6
		b	0.4	0.2798	1	-1189.33	-1188.86	0.331255
			1	0.2798	1	-1189.33	-1188.86	0.331163
			3.14	0.2798	1	-1189.33	-1188.86	0.331211
			15	0.2799	1	-1189.33	-1188.85	0.330924
		c	0.4	1.3897	1	-1188.93	-1188.86	0.699129
			1	1.3897	1	-1188.93	-1188.86	0.698782
			3.14	1.3897	1	-1188.93	-1188.86	0.698964
			15	1.3892	1	-1188.93	-1188.85	0.69789
		d	0.4	0.1935	1	-1189.78	-1188.86	0.173843
			1	0.1935	1	-1189.78	-1188.86	0.173801
			3.14	0.1935	1	-1189.78	-1188.86	0.173823
			15	0.1935	1	-1189.78	-1188.85	0.173692
		e	0.4	1.1504	1	-1188.86	-1188.86	0.908036
			1	1.1504	1	-1188.86	-1188.86	0.906803
			3.14	1.1504	1	-1188.86	-1188.86	0.907448
			15	1.1504	1	-1188.86	-1188.85	0.903694
		f	0.4	NAg	1	-1189.18	-1188.86	0.423112
			1	NAg	1	-1189.18	-1188.86	0.422981
			3.14	NAg	1	-1189.18	-1188.86	0.42305
			15	NAg	1	-1189.18	-1188.85	0.422644
		g	0.4	NAg	1	-1189.84	-1188.86	0.16138
			1	NAg	1	-1189.84	-1188.86	0.161341
			3.14	NAg	1	-1189.84	-1188.86	0.161362
			15	NAg	1	-1189.84	-1188.85	0.161242
		h	0.4	NAg	1	-1189.19	-1188.86	0.411617
			1	NAg	1	-1189.19	-1188.86	0.411491
			3.14	NAg	1	-1189.19	-1188.86	0.411557
			15	NAg	1	-1189.19	-1188.85	0.411168
		i	0.4	NAg	1	-1190.52	-1188.86	0.06769
			1	NAg	1	-1190.52	-1188.86	0.0676751
			3.14	NAg	1	-1190.52	-1188.86	0.0676829
			15	NAg	1	-1190.52	-1188.85	0.0676367
		j	0.4	0.3405	1	-1190.91	-1188.86	0.0426605
			1	0.3405	1	-1190.91	-1188.86	0.0426514
			3.14	0.3405	1	-1190.91	-1188.86	0.0426562
			15	0.3421	1	-1190.91	-1188.85	0.0426278
		k	0.4	27.2811	1	-1188.86	-1188.86	NAh
			1	0.0001	1	-1188.86	-1188.86	1
			3.14	2.7346	1	-1188.86	-1188.86	NAh
			15	9.8871	1	-1188.86	-1188.85	0.975619
		l	0.4	0.5467	1	-1189.14	-1188.86	0.448856
			1	0.5467	1	-1189.14	-1188.86	0.448713
			3.14	0.5467	1	-1189.14	-1188.86	0.448788
			15	0.5526	1	-1189.14	-1188.85	0.448344
		m	0.4	NAg	1	-1189.29	-1188.86	0.352098
			1	NAg	1	-1189.29	-1188.86	0.351998
			3.14	NAg	1	-1189.29	-1188.86	0.352051
			15	38.1079	1	-1189.29	-1188.85	0.351738
Supplementary Table S3. (Continued)
Phylogenetic tree	codonsa	branchb	initial dN/dS ratio	dN/dS ratioc	freedom	InL1d	InL2e	pf
ORF1 of EBLN-1 and ORF1a of EBLN-2 in Fig. 2	148	n	0.4	NAg	1	-1189.53	-1188.86	0.246163
			1	NAg	1	-1189.53	-1188.86	0.246099
			3.14	NAg	1	-1189.53	-1188.86	0.246133
			15	NAg	1	-1189.53	-1188.85	0.245935
		o	0.4	0.0001	1	-1188.85	-1188.86	NAh
			1	2.0043	1	-1188.85	-1188.86	NAh
			3.14	3.1403	1	-1188.85	-1188.86	NAh
			15	15.347	1	-1188.85	-1188.85	0.984083
		p	0.4	1.1611	1	-1188.87	-1188.86	0.856539
			1	1.1611	1	-1188.87	-1188.86	0.855755
			3.14	1.1611	1	-1188.87	-1188.86	0.856166
			15	1.1611	1	-1188.87	-1188.85	0.853754
		q	0.4	NAg	1	-1189.2	-1188.86	0.407636
			1	NAg	1	-1189.2	-1188.86	0.407513
			3.14	NAg	1	-1189.2	-1188.86	0.407577
			15	NAg	1	-1189.2	-1188.85	0.407193
		b, d	0.4	-	2	-1190.27	-1188.86	0.243385
			1	-	2	-1190.27	-1188.86	0.243341
			3.14	-	2	-1190.27	-1188.86	0.243364
			15	-	2	-1190.27	-1188.85	0.243228
		b-i	0.4	-	8	-1193.59	-1188.86	0.304447
			1	-	8	-1193.59	-1188.86	0.304419
			3.14	-	8	-1193.59	-1188.86	0.304434
		j-q	0.4	-	8	-1192.33	-1188.86	0.54255
			1	-	8	-1192.33	-1188.86	0.542511
			3.14	-	8	-1192.33	-1188.86	0.542531
ORF1 of EBLN-1 and ORF1b of EBLN-2 in Supplementary Fig. S4 A	55	a	0.4	0.1422	1	-419.532	-414.387	1.34×10-3
			1	0.1422	1	-419.532	-414.387	1.34×10-3
			3.14	0.1422	1	-419.532	-414.387	1.34×10-3
		b	0.4	NAg	1	-416.253	-414.387	0.053361
			1	NAg	1	-416.253	-414.387	0.0533612
			3.14	NAg	1	-416.253	-414.387	0.0533611
		c	0.4	NAg	1	-415.029	-414.387	0.2569
			1	NAg	1	-415.029	-414.387	0.256901
			3.14	NAg	1	-415.029	-414.387	0.256901
		d	0.4	1.1372	1	-414.387	-414.387	0.998404
			1	1.0461	1	-414.387	-414.387	1
			3.14	3.1052	1	-414.387	-414.387	0.998872
		e	0.4	0.0001	1	-418.45	-414.387	4.36×10-3
			1	0.0001	1	-418.45	-414.387	4.36×10-3
			3.14	0.0001	1	-418.45	-414.387	4.36×10-3
		f	0.4	NAg	1	-414.7	-414.387	0.428993
			1	NAg	1	-414.7	-414.387	0.428995
			3.14	NAg	1	-414.7	-414.387	0.428994
		g	0.4	NAg	1	-414.696	-414.387	0.431986
			1	NAg	1	-414.696	-414.387	0.431988
			3.14	NAg	1	-414.696	-414.387	0.431987
		h	0.4	3.0133	1	-415.035	-414.387	0.25497
			1	3.0133	1	-415.035	-414.387	0.25497
			3.14	3.0133	1	-415.035	-414.387	0.25497
		i	0.4	NAg	1	-414.735	-414.387	0.404289
			1	NAg	1	-414.735	-414.387	0.40429
			3.14	NAg	1	-414.735	-414.387	0.40429
		j	0.4	NAg	1	-414.387	-414.387	0.998404
			1	0.0001	1	-414.387	-414.387	1
			3.14	3.1678	1	-414.387	-414.387	0.998872
Supplementary Table S3. (Continued)
Phylogenetic tree	codonsa	branchb	initial dN/dS ratio	dN/dS ratioc	freedom	InL1d	InL2e	pf
ORF1 of EBLN-1 and ORF1b of EBLN-2 in Supplementary Fig. S4 A	55	k	0.4	0.0001	1	-414.387	-414.387	1
			1	0.0001	1	-414.387	-414.387	NAh
			3.14	3.1376	1	-414.387	-414.387	NAh
		l	0.4	0.0001	1	-415.665	-414.387	0.109845
			1	0.0001	1	-415.665	-414.387	0.109845
			3.14	0.0001	1	-415.665	-414.387	0.109845
		m	0.4	0.0001	1	-415.663	-414.387	0.110166
			1	0.0001	1	-415.663	-414.387	0.110166
			3.14	0.0001	1	-415.663	-414.387	0.110166
		b-g	0.4	-	6	-421.601	-414.387	0.0251952
			1	-	6	-421.601	-414.387	0.0251952
			3.14	-	6	-421.601	-414.387	0.0251952
		h-m	0.4	-	6	-418.123	-414.387	0.279339
			1	-	6	-418.123	-414.387	0.27934
			3.14	-	6	-418.123	-414.387	0.27934
ORF2 of EBLN-2 in Supplementary Fig. S4 B	52	a	0.4	NAg	1	-261.953	-261.251	0.235976
			1	NAg	1	-261.953	-261.251	0.235976
			3.14	NAg	1	-261.953	-261.251	0.235976
		b	0.4	1.5245	1	-261.348	-261.251	0.659105
			1	1.5245	1	-261.348	-261.251	0.659105
			3.14	1.5245	1	-261.348	-261.251	0.659105
		c	0.4	2.4112	1	-261.524	-261.251	0.460263
			1	2.4112	1	-261.524	-261.251	0.460263
			3.14	2.4112	1	-261.524	-261.251	0.460263
		d	0.4	1.5956	1	-261.32	-261.251	0.709671
			1	1.5956	1	-261.32	-261.251	0.709671
			3.14	1.5956	1	-261.32	-261.251	0.709671
		e	0.4	NAg	1	-262.721	-261.251	0.0864093
			1	NAg	1	-262.721	-261.251	0.0864093
			3.14	NAg	1	-262.721	-261.251	0.0864093
ORF-2 of EBLN-1 and ENLN-2 in Supplementary Fig. S4 C	48	a	0.4	4.0770	1	-377.125	-374.777	0.0302393
			1	4.0770	1	-377.125	-374.777	0.0302393
			3.14	4.0770	1	-377.125	-374.777	0.0302393
		b	0.4	0.0001	1	-375.629	-374.777	0.191901
			1	0.0001	1	-375.629	-374.777	0.191901
			3.14	0.0001	1	-375.629	-374.777	0.191902
		c	0.4	0.2883	1	-375.276	-374.777	0.318036
			1	0.2883	1	-375.276	-374.777	0.318036
			3.14	0.2883	1	-375.276	-374.777	0.318037
		d	0.4	0.5742	1	-374.92	-374.777	0.592829
			1	0.5742	1	-374.92	-374.777	0.592829
			3.14	0.5742	1	-374.92	-374.777	0.592833
		e	0.4	NAg	1	-375.211	-374.777	0.351735
			1	NAg	1	-375.211	-374.777	0.351735
			3.14	NAg	1	-375.211	-374.777	0.351737
		f	0.4	0.5823	1	-374.777	-374.777	1
			1	3.6772	1	-374.777	-374.777	1
			3.14	3.1144	1	-374.777	-374.777	NAh
		g	0.4	NAg	1	-375.228	-374.777	0.342299
			1	NAg	1	-375.228	-374.777	0.342299
			3.14	NAg	1	-375.228	-374.777	0.342301
		h	0.4	NAg	1	-374.777	-374.777	0.997743
			1	NAg	1	-374.777	-374.777	0.997743
			3.14	3.1580	1	-374.777	-374.777	0.998872
		i	0.4	NAg	1	-374.777	-374.777	0.997743
			1	NAg	1	-374.777	-374.777	0.997743
			3.14	3.1562	1	-374.777	-374.777	0.998872
		j	0.4	1.4198	1	-374.797	-374.777	0.843973
			1	1.4198	1	-374.797	-374.777	0.843969
			3.14	1.4198	1	-374.797	-374.777	0.843977
		k	0.4	0.3369	1	-375.175	-374.777	0.372145
			1	0.3369	1	-375.175	-374.777	0.372144
			3.14	0.3369	1	-375.175	-374.777	0.372145
Supplementary Table S3. (Continued)
Phylogenetic tree	codonsa	branchb	initial dN/dS ratio	dN/dS ratioc	freedom	InL1d	InL2e	pf
ORF-1 of EBLN-2 in Supplementary Fig. S4 D	22	a	0.4	NAg	1	-82.652	-82.2846	0.391325
			1	NAg	1	-82.652	-82.2846	0.391325
			3.14	NAg	1	-82.652	-82.2846	0.391327
		b	0.4	0.0001	1	-82.2846	-82.2846	0.998872
			1	0.0001	1	-82.2846	-82.2846	0.998872
			3.14	3.1175	1	-82.2846	-82.2846	NAh
		c	0.4	0.0001	1	-82.4833	-82.2846	0.528418
			1	0.3691	1	-82.4833	-82.2846	0.528418
			3.14	0.3691	1	-82.4833	-82.2846	0.528421
ORF1a of EBLN-3 in Supplementary Fig. S3 E	50	a	0.4	NAg	1	-219.724	-219.217	0.314051
			1	NAg	1	-219.724	-219.217	0.314051
			3.14	NAg	1	-219.724	-219.217	0.314051
		b	0.4	NAg	1	-219.77	-219.217	0.292933
			1	NAg	1	-219.77	-219.217	0.292933
			3.14	NAg	1	-219.77	-219.217	0.292933
		c	0.4	NAg	1	-220.894	-219.217	0.0670898
			1	NAg	1	-220.894	-219.217	0.0670898
			3.14	NAg	1	-220.894	-219.217	0.0670898
		d	0.4	0.0001	1	-219.749	-219.217	0.302456
			1	0.0001	1	-219.749	-219.217	0.302456
			3.14	0.0001	1	-219.749	-219.217	0.302456
		e	0.4	1.5571	1	-219.282	-219.217	0.719171
			1	1.5571	1	-219.282	-219.217	0.719171
			3.14	1.5571	1	-219.282	-219.217	0.719171
ORF1b of EBLN-3 in Supplementary Fig. S4 F	63	a	0.4	0.6662	1	-265.353	-265.297	0.73823
			1	0.6662	1	-265.353	-265.297	0.738233
			3.14	0.6662	1	-265.353	-265.297	0.738233
		b	0.4	0.0001	1	-265.297	-265.297	0.998872
			1	1.2506	1	-265.297	-265.297	1
			3.14	3.1868	1	-265.297	-265.297	1
		c	0.4	0.4017	1	-265.535	-265.297	0.49047
			1	0.4017	1	-265.535	-265.297	0.49047
			3.14	0.4017	1	-265.535	-265.297	0.49047
		d	0.4	0.0001	1	-265.297	-265.297	0.998872
			1	1.0168	1	-265.297	-265.297	1
			3.14	3.1387	1	-265.297	-265.297	1
		e	0.4	NAg	1	-265.486	-265.297	0.539576
			1	NAg	1	-265.486	-265.297	0.539577
			3.14	NAg	1	-265.486	-265.297	0.539577
ORF-1a of EBLN-3 in Supplementary S4 G	63	a	0.4	3.5055	1	-309.677	-308.822	0.190918
			1	3.5055	1	-309.677	-308.822	0.190918
			3.14	3.5055	1	-309.677	-308.822	0.190918
		b	0.4	NAg	1	-309.128	-308.822	0.434249
			1	NAg	1	-309.128	-308.822	0.434249
			3.14	NAg	1	-309.128	-308.822	0.434249
Supplementary Table S3. (Continued)
Phylogenetic tree	codonsa	branchb	initial dN/dS ratio	dN/dS ratioc	freedom	InL1d	InL2e	pf
ORF-1a of EBLN-3 in Supplementary S4 G	63	c	0.4	NAg	1	-309.155	-308.822	0.414326
			1	NAg	1	-309.155	-308.822	0.414326
			3.14	NAg	1	-309.155	-308.822	0.414326
		d	0.4	NAg	1	-309.129	-308.822	0.432787
			1	NAg	1	-309.129	-308.822	0.432787
			3.14	NAg	1	-309.129	-308.822	0.432787
		e	0.4	0.188	1	-309.775	-308.822	0.167463
			1	0.188	1	-309.775	-308.822	0.167463
			3.14	0.188	1	-309.775	-308.822	0.167463
		f	0.4	0.3716	1	-309.05	-308.822	0.498965
			1	0.3716	1	-309.05	-308.822	0.498965
			3.14	0.3716	1	-309.05	-308.822	0.498965
		g	0.4	0.3869	1	-309.033	-308.822	0.515649
			1	0.3869	1	-309.033	-308.822	0.515649
			3.14	0.3869	1	-309.033	-308.822	0.422586
ORF-1b of EBLN-3 in Supplementary S4 H	55	a	0.4	NAg	1	-193.874	-192.987	0.668759
			1	NAg	1	-193.874	-192.987	0.668759
			3.14	NAg	1	-193.874	-192.987	0.668759
		b	0.4	NAg	1	-193.422	-192.987	0.553376
			1	NAg	1	-193.422	-192.987	0.553376
			3.14	NAg	1	-193.422	-192.987	0.553376
		c	0.4	0.0001	1	-194.017	-192.987	0.69732
			1	0.0001	1	-194.017	-192.987	0.69732
			3.14	0.0001	1	-194.017	-192.987	0.69732
ORF1b of EBLN-4 in Supplementary Fig. S4 I	58	a	0.4	0.6813	1	-386.75	-386.442	0.431984
			1	0.6813	1	-386.75	-386.442	0.431984
			3.14	0.6813	1	-386.75	-386.442	0.432005
		b	0.4	NAg	1	-386.463	-386.442	0.837095
			1	NAg	1	-386.463	-386.442	0.837095
			3.14	NAg	1	-386.463	-386.442	0.837205
		c	0.4	NAg	1	-387.167	-386.442	0.22836
			1	NAg	1	-387.167	-386.442	0.22836
			3.14	NAg	1	-387.167	-386.442	0.228369
		d	0.4	0.0001	1	-389.511	-386.442	0.0132297
			1	0.0001	1	-389.511	-386.442	0.0132297
			3.14	0.0001	1	-389.511	-386.442	0.0132302
		e	0.4	15.5907	1	-386.442	-386.442	1
			1	0.9758	1	-386.442	-386.442	1
			3.14	3.1396	1	-386.442	-386.442	NAh
		f	0.4	NAg	1	-386.683	-386.442	0.487094
			1	NAg	1	-386.683	-386.442	0.487094
			3.14	NAg	1	-386.683	-386.442	0.48712
		g	0.4	NAg	1	-387.168	-386.442	0.22819
			1	NAg	1	-387.168	-386.442	0.22819
			3.14	NAg	1	-387.168	-386.442	0.228199
		h	0.4	0.0001	1	-389.574	-386.442	0.0123204
			1	0.0001	1	-389.574	-386.442	0.0123204
			3.14	0.0001	1	-389.574	-386.442	0.0123208
		i	0.4	0.0001	1	-386.442	-386.442	0.994472
			1	0.0001	1	-386.442	-386.442	0.994472
			3.14	2.9823	1	-386.442	-386.442	NAh
		j	0.4	NAg	1	-386.713	-386.442	0.461201
			1	NAg	1	-386.713	-386.442	0.461201
			3.14	NAg	1	-386.713	-386.442	0.461225
		k	0.4	NAg	1	-386.703	-386.442	0.469498
			1	NAg	1	-386.703	-386.442	0.469498
			3.14	NAg	1	-386.703	-386.442	0.469522
Supplementary Table S3. (Continued)
Phylogenetic tree	codonsa	branchb	initial dN/dS ratio	dN/dS ratioc	freedom	InL1d	InL2e	pf
ORF1 of EBLN-3 and EBLN-4 in Supplementary Fig. S4 J	77	a	0.4	0.5682	1	-596.632	-595.669	0.165208
			1	0.5682	1	-596.632	-595.669	0.165208
			3.14	0.5682	1	-596.632	-595.669	0.165208
		b	0.4	0.6559	1	-595.945	-595.669	0.457344
			1	0.6559	1	-595.945	-595.669	0.457344
			3.14	0.6559	1	-595.945	-595.669	0.457344
		c	0.4	0.0363	1	-597.51	-595.669	0.055029
			1	0.0363	1	-597.51	-595.669	0.055029
			3.14	0.0363	1	-597.51	-595.669	0.055029
		d	0.4	0.0001	1	-596.643	-595.669	0.162833
			1	0.0001	1	-596.643	-595.669	0.162833
			3.14	0.0001	1	-596.643	-595.669	0.162833
		e	0.4	NAg	1	-595.775	-595.669	0.645087
			1	NAg	1	-595.775	-595.669	0.645087
			3.14	NAg	1	-595.775	-595.669	0.645087
ORF-1 of EBLN-4 in Supplementary Fig. S4 K	61	a	0.4	1.0379	1	-292.35	-292.349	0.966253
			1	1.0379	1	-292.35	-292.349	0.966253
			3.14	1.0379	1	-292.35	-292.349	0.966253
		b	0.4	0.1365	1	-292.349	-292.349	1
			1	0.8155	1	-292.349	-292.349	1
			3.14	3.1387	1	-292.349	-292.349	1
		c	0.4	NAg	1	-293.402	-292.349	0.146855
			1	NAg	1	-293.402	-292.349	0.146855
			3.14	NAg	1	-293.402	-292.349	0.146855
		d	0.4	NAg	1	-292.692	-292.349	0.407575
			1	NAg	1	-292.692	-292.349	0.407575
			3.14	NAg	1	-292.692	-292.349	0.407575
		e	0.4	0.8348	1	-292.359	-292.349	0.886852
			1	0.8348	1	-292.359	-292.349	0.886852
			3.14	0.8348	1	-292.359	-292.349	0.886852
ORF-1 of EBLN-4 in Supplementary Fig. S4 L	78	a	0.4	NAg	1	-357.732	-357.189	0.297232
			1	NAg	1	-357.732	-357.189	0.29728
			3.14	NAg	1	-357.732	-357.189	0.297232
		b	0.4	NAg	1	-357.471	-357.189	0.452598
			1	NAg	1	-357.471	-357.189	0.452685
			3.14	NAg	1	-357.471	-357.189	0.452598
		c	0.4	0.956	1	-357.19	-357.189	0.969375
			1	0.956	1	-357.19	-357.189	0.971729
			3.14	0.956	1	-357.19	-357.189	0.969375
		d	0.4	NAg	1	-357.733	-357.189	0.296799
			1	NAg	1	-357.733	-357.189	0.296847
			3.14	NAg	1	-357.733	-357.189	0.296799
		e	0.4	NAg	1	-357.737	-357.189	0.294928
			1	NAg	1	-357.737	-357.189	0.294976
			3.14	NAg	1	-357.737	-357.189	0.294928
ORF-2 of EBLN-4 in Supplementary Fig. S4 M	73	a	0.4	0.4558	1	-346.249	-345.922	0.418761
			1	0.4559	1	-346.249	-345.922	0.418756
			3.14	0.4559	1	-346.249	-345.923	0.418795
		b	0.4	0.0001	1	-347.35	-345.922	0.0910536
			1	0.0001	1	-347.35	-345.922	0.0910528
			3.14	0.0001	1	-347.35	-345.923	0.091059
		c	0.4	0.3351	1	-345.922	-345.922	0.998046
			1	0.0001	1	-345.922	-345.922	0.996432
			3.14	3.1407	1	-345.922	-345.923	NAh
		d	0.4	0.1578	1	-345.922	-345.922	0.992953
			1	0.1578	1	-345.922	-345.922	0.992347
			3.14	0.1578	1	-345.922	-345.923	NAh
Supplementary Table S3. (Continued)
Phylogenetic tree	codonsa	branchb	initial dN/dS ratio	dN/dS ratioc	freedom	InL1d	InL2e	pf
ORF-2 of EBLN-4 in Supplementary Fig. S4 M	73	e	0.4	0.0001	1	-345.922	-345.922	0.992953
			1	0.0001	1	-345.922	-345.922	0.992347
			3.14	3.1426	1	-345.922	-345.923	NAh
ORF-3 of EBLN-4 in Supplementary Fig. S4 N	27	a	0.4	NAg	1	-95.7337	-95.2922	0.347346
			1	NAg	1	-95.7337	-95.2922	0.347346
			3.14	NAg	1	-95.7337	-95.2922	0.347347
		b	0.4	NAg	1	-95.7337	-95.2922	0.347349
			1	NAg	1	-95.7337	-95.2922	0.347349
			3.14	NAg	1	-95.7337	-95.2922	0.347349
		c	0.4	NAg	1	-95.7591	-95.2922	0.333837
			1	NAg	1	-95.7591	-95.2922	0.333837
			3.14	NAg	1	-95.7591	-95.2922	0.333837
		d	0.4	NAg	1	-95.2922	-95.2922	0.997743
			1	NAg	1	-95.2922	-95.2922	0.997743
			3.14	NAg	1	-95.2922	-95.2922	0.998046
		e	0.4	NAg	1	-95.2922	-95.2922	NAh
			1	NAg	1	-95.2922	-95.2922	NAh
			3.14	NAg	1	-95.2922	-95.2922	NAh
a The number of codons used for the estimation of dN/dS ratio.
b Branch name of the phylogenetic tree.
c dN/dS ratio estimated in the present study.
d Likelihood value estimated under null model.
e Likelihood value estimated under selection model.
f p-value obtained by LRT.
g Not applicable because the dS was 0.
h Not applicable because InL1 was grehter than InL2.
